# Supplementary material for: Development and Evaluation of Quadruplex Droplet Digital PCR Method to Multiplex Detection of Different Respiratory Pathogens of Chickens
Source: Animals (Basel). 2026 Jan 3;16(1):139. doi: 10.3390/ani16010139 (PMC12784777; doi:10.3390/ani16010139)
Supplement: Supplementary file 1 [file animals-16-00139-s001.zip]

Archive with 1 entries (1 files):
- animals-3984370-supplementary.pdf
